# Supplementary material for: Duration, but not intensity cues, facilitate synchronization to complex rhythms
Source: Atten Percept Psychophys. 2026 Jul 29;88(6):168. doi: 10.3758/s13414-026-03316-6 (PMC13421270; doi:10.3758/s13414-026-03316-6)
Supplement: Supplementary file 1 — Supplementary file1 (TXT 28 KB) [file 13414_2026_3316_MOESM1_ESM.txt]

STUDY: Duration, but not intensity cues, facilitate synchronization to complex rhythms — supplementary dataset
AUTHOR: Andrea Cecilia Chavez & Juan Manuel Toro
DATE: 2025-12-10
DESCRIPTION: Tap-to-rhythm synchronization dataset. Each data row corresponds to one trial for one participant.
============================ DATA ============================
participant_id	trial_number	meter	contour	vp_distance
176	1	simple	neutral	33.999
176	11	simple	neutral	27.383
176	13	simple	neutral	27.302
176	20	simple	neutral	21.161
176	2	simple	prosody	24.392
176	7	simple	prosody	22.144
176	17	simple	prosody	44.614
176	19	simple	prosody	19.156
176	4	simple	reverse	23.891
176	12	simple	reverse	25.891
176	18	simple	reverse	21.911
176	21	simple	reverse	22.264
176	3	complex	neutral	25.622
176	10	complex	neutral	26.695
176	16	complex	neutral	23.475
176	22	complex	neutral	21.792
176	6	complex	prosody	24.029
176	8	complex	prosody	23.402
176	15	complex	prosody	23.961
176	24	complex	prosody	22.760
176	5	complex	reverse	19.219
176	9	complex	reverse	19.035
176	14	complex	reverse	13.902
176	23	complex	reverse	14.524
176	1	practice	reverse	2.939
176	2	practice	reverse	11.321
176	3	practice	reverse	17.256
765	1	simple	neutral	32.379
765	12	simple	neutral	20.366
765	14	simple	neutral	21.927
765	19	simple	neutral	21.131
765	6	simple	prosody	29.592
765	8	simple	prosody	28.147
765	13	simple	prosody	22.811
765	23	simple	prosody	18.545
765	3	simple	reverse	30.063
765	10	simple	reverse	25.395
765	16	simple	reverse	22.349
765	22	simple	reverse	23.007
765	4	complex	neutral	20.534
765	7	complex	neutral	22.322
765	18	complex	neutral	20.282
765	20	complex	neutral	17.237
765	2	complex	prosody	24.435
765	9	complex	prosody	20.043
765	17	complex	prosody	22.476
765	24	complex	prosody	21.158
765	5	complex	reverse	23.557
765	11	complex	reverse	22.242
765	15	complex	reverse	25.999
765	21	complex	reverse	17.099
765	1	practice	reverse	9.888
765	2	practice	reverse	20.190
765	3	practice	reverse	15.630
414	2	simple	neutral	24.977
414	7	simple	neutral	13.119
414	13	simple	neutral	12.189
414	19	simple	neutral	12.992
414	3	simple	prosody	18.563
414	8	simple	prosody	9.901
414	14	simple	prosody	8.423
414	20	simple	prosody	6.780
414	4	simple	reverse	17.156
414	11	simple	reverse	11.276
414	17	simple	reverse	10.271
414	23	simple	reverse	6.269
414	5	complex	neutral	22.696
414	9	complex	neutral	21.671
414	15	complex	neutral	22.471
414	21	complex	neutral	21.225
414	6	complex	prosody	21.667
414	12	complex	prosody	19.066
414	18	complex	prosody	10.525
414	24	complex	prosody	12.960
414	1	complex	reverse	19.089
414	10	complex	reverse	17.821
414	16	complex	reverse	12.324
414	22	complex	reverse	11.949
414	1	practice	reverse	3.670
414	2	practice	reverse	13.409
414	3	practice	reverse	20.006
148	2	simple	neutral	26.869
148	7	simple	neutral	18.777
148	16	simple	neutral	14.763
148	24	simple	neutral	19.238
148	6	simple	prosody	24.605
148	8	simple	prosody	14.981
148	15	simple	prosody	12.575
148	20	simple	prosody	13.973
148	4	simple	reverse	26.087
148	11	simple	reverse	22.757
148	13	simple	reverse	19.265
148	22	simple	reverse	12.086
148	1	complex	neutral	23.207
148	10	complex	neutral	25.096
148	18	complex	neutral	17.029
148	21	complex	neutral	17.291
148	5	complex	prosody	21.866
148	9	complex	prosody	16.524
148	14	complex	prosody	17.917
148	19	complex	prosody	13.641
148	3	complex	reverse	18.524
148	12	complex	reverse	11.956
148	17	complex	reverse	14.933
148	23	complex	reverse	12.862
148	1	practice	reverse	3.255
148	2	practice	reverse	16.008
148	3	practice	reverse	20.849
526	4	simple	neutral	32.693
526	11	simple	neutral	28.001
526	13	simple	neutral	29.925
526	23	simple	neutral	23.188
526	1	simple	prosody	40.581
526	9	simple	prosody	29.449
526	16	simple	prosody	25.304
526	19	simple	prosody	26.798
526	2	simple	reverse	31.456
526	8	simple	reverse	26.566
526	18	simple	reverse	26.727
526	20	simple	reverse	25.458
526	3	complex	neutral	23.518
526	7	complex	neutral	17.152
526	15	complex	neutral	19.339
526	24	complex	neutral	15.369
526	6	complex	prosody	20.854
526	10	complex	prosody	19.767
526	17	complex	prosody	19.424
526	22	complex	prosody	18.806
526	5	complex	reverse	21.218
526	12	complex	reverse	17.608
526	14	complex	reverse	16.842
526	21	complex	reverse	15.331
526	1	practice	reverse	4.210
526	2	practice	reverse	18.100
526	3	practice	reverse	20.032
411	2	simple	neutral	31.475
411	8	simple	neutral	23.940
411	15	simple	neutral	17.981
411	24	simple	neutral	20.828
411	1	simple	prosody	26.401
411	9	simple	prosody	18.770
411	14	simple	prosody	19.991
411	21	simple	prosody	17.474
411	4	simple	reverse	30.664
411	7	simple	reverse	25.380
411	18	simple	reverse	17.837
411	20	simple	reverse	18.432
411	5	complex	neutral	21.657
411	10	complex	neutral	21.257
411	13	complex	neutral	15.274
411	23	complex	neutral	16.142
411	3	complex	prosody	22.212
411	11	complex	prosody	19.434
411	17	complex	prosody	19.396
411	19	complex	prosody	16.119
411	6	complex	reverse	17.735
411	12	complex	reverse	12.746
411	16	complex	reverse	15.420
411	22	complex	reverse	15.928
411	1	practice	reverse	5.912
411	2	practice	reverse	21.870
411	3	practice	reverse	15.285
163	5	simple	neutral	34.358
163	7	simple	neutral	30.032
163	13	simple	neutral	32.169
163	23	simple	neutral	34.477
163	6	simple	prosody	29.100
163	12	simple	prosody	30.323
163	14	simple	prosody	29.463
163	19	simple	prosody	33.699
163	4	simple	reverse	30.958
163	10	simple	reverse	37.379
163	16	simple	reverse	41.299
163	22	simple	reverse	31.055
163	3	complex	neutral	23.824
163	8	complex	neutral	28.432
163	18	complex	neutral	31.346
163	24	complex	neutral	28.482
163	1	complex	prosody	21.519
163	9	complex	prosody	24.793
163	17	complex	prosody	22.764
163	21	complex	prosody	20.507
163	2	complex	reverse	22.065
163	11	complex	reverse	20.139
163	15	complex	reverse	27.650
163	20	complex	reverse	17.590
163	1	practice	reverse	2.913
163	2	practice	reverse	17.495
163	3	practice	reverse	18.837
634	3	simple	neutral	34.965
634	12	simple	neutral	32.776
634	14	simple	neutral	37.834
634	22	simple	neutral	38.310
634	1	simple	prosody	60.974
634	10	simple	prosody	42.597
634	18	simple	prosody	30.862
634	20	simple	prosody	35.691
634	2	simple	reverse	47.816
634	7	simple	reverse	37.580
634	13	simple	reverse	40.039
634	23	simple	reverse	49.564
634	6	complex	neutral	24.706
634	8	complex	neutral	24.738
634	15	complex	neutral	19.852
634	21	complex	neutral	27.696
634	5	complex	prosody	20.464
634	11	complex	prosody	27.243
634	17	complex	prosody	25.340
634	19	complex	prosody	27.626
634	4	complex	reverse	27.148
634	9	complex	reverse	23.456
634	16	complex	reverse	22.468
634	24	complex	reverse	24.199
634	1	practice	reverse	3.304
634	2	practice	reverse	16.761
634	3	practice	reverse	16.578
110	6	simple	neutral	22.209
110	10	simple	neutral	24.230
110	18	simple	neutral	23.067
110	21	simple	neutral	27.895
110	3	simple	prosody	25.885
110	12	simple	prosody	27.768
110	17	simple	prosody	26.221
110	19	simple	prosody	23.299
110	4	simple	reverse	21.757
110	7	simple	reverse	24.595
110	15	simple	reverse	19.292
110	24	simple	reverse	24.177
110	1	complex	neutral	26.923
110	8	complex	neutral	22.335
110	16	complex	neutral	22.839
110	20	complex	neutral	17.402
110	5	complex	prosody	20.937
110	11	complex	prosody	19.242
110	13	complex	prosody	16.423
110	22	complex	prosody	17.788
110	2	complex	reverse	22.833
110	9	complex	reverse	16.280
110	14	complex	reverse	18.022
110	23	complex	reverse	15.555
110	1	practice	reverse	4.518
110	2	practice	reverse	17.297
110	3	practice	reverse	17.127
529	6	simple	neutral	26.447
529	8	simple	neutral	24.756
529	17	simple	neutral	14.637
529	22	simple	neutral	8.403
529	2	simple	prosody	25.883
529	12	simple	prosody	19.968
529	16	simple	prosody	16.238
529	19	simple	prosody	11.213
529	3	simple	reverse	22.287
529	9	simple	reverse	22.336
529	13	simple	reverse	19.247
529	21	simple	reverse	11.963
529	5	complex	neutral	22.907
529	7	complex	neutral	25.126
529	15	complex	neutral	26.822
529	24	complex	neutral	29.030
529	4	complex	prosody	24.036
529	11	complex	prosody	21.865
529	14	complex	prosody	25.450
529	23	complex	prosody	24.973
529	1	complex	reverse	19.366
529	10	complex	reverse	17.847
529	18	complex	reverse	20.932
529	20	complex	reverse	21.617
529	1	practice	reverse	3.406
529	2	practice	reverse	14.786
529	3	practice	reverse	18.656
342	1	simple	neutral	31.903
342	11	simple	neutral	24.430
342	15	simple	neutral	27.795
342	20	simple	neutral	27.037
342	3	simple	prosody	25.400
342	7	simple	prosody	24.676
342	18	simple	prosody	24.865
342	23	simple	prosody	22.680
342	2	simple	reverse	26.998
342	9	simple	reverse	30.422
342	16	simple	reverse	28.290
342	21	simple	reverse	26.671
342	4	complex	neutral	29.475
342	10	complex	neutral	24.609
342	13	complex	neutral	24.144
342	19	complex	neutral	23.521
342	5	complex	prosody	24.465
342	8	complex	prosody	16.435
342	14	complex	prosody	14.916
342	22	complex	prosody	15.516
342	6	complex	reverse	14.804
342	12	complex	reverse	20.626
342	17	complex	reverse	19.058
342	24	complex	reverse	15.436
342	1	practice	reverse	2.207
342	2	practice	reverse	16.910
342	3	practice	reverse	16.864
439	6	simple	neutral	23.953
439	8	simple	neutral	20.644
439	17	simple	neutral	10.656
439	24	simple	neutral	8.628
439	4	simple	prosody	25.093
439	7	simple	prosody	23.276
439	13	simple	prosody	16.916
439	22	simple	prosody	12.040
439	2	simple	reverse	22.205
439	11	simple	reverse	20.218
439	15	simple	reverse	14.093
439	19	simple	reverse	10.786
439	1	complex	neutral	23.589
439	10	complex	neutral	22.868
439	16	complex	neutral	19.328
439	23	complex	neutral	17.932
439	3	complex	prosody	20.715
439	9	complex	prosody	24.475
439	14	complex	prosody	26.180
439	20	complex	prosody	19.155
439	5	complex	reverse	16.385
439	12	complex	reverse	17.423
439	18	complex	reverse	12.992
439	21	complex	reverse	14.182
439	1	practice	reverse	4.013
439	2	practice	reverse	15.365
439	3	practice	reverse	19.349
394	6	simple	neutral	35.102
394	7	simple	neutral	35.804
394	13	simple	neutral	25.045
394	22	simple	neutral	16.164
394	4	simple	prosody	32.171
394	8	simple	prosody	27.109
394	17	simple	prosody	28.594
394	23	simple	prosody	17.558
394	2	simple	reverse	35.213
394	11	simple	reverse	32.099
394	18	simple	reverse	25.872
394	21	simple	reverse	26.645
394	5	complex	neutral	21.758
394	12	complex	neutral	17.009
394	15	complex	neutral	17.980
394	24	complex	neutral	20.203
394	3	complex	prosody	19.934
394	10	complex	prosody	17.623
394	14	complex	prosody	15.431
394	19	complex	prosody	13.794
394	1	complex	reverse	20.458
394	9	complex	reverse	16.941
394	16	complex	reverse	13.040
394	20	complex	reverse	11.533
394	1	practice	reverse	4.529
394	2	practice	reverse	20.203
394	3	practice	reverse	19.830
186	4	simple	neutral	34.778
186	11	simple	neutral	29.137
186	15	simple	neutral	26.465
186	21	simple	neutral	19.084
186	2	simple	prosody	33.801
186	10	simple	prosody	26.474
186	18	simple	prosody	27.825
186	22	simple	prosody	24.832
186	6	simple	reverse	32.666
186	8	simple	reverse	33.975
186	16	simple	reverse	24.265
186	19	simple	reverse	25.133
186	5	complex	neutral	28.153
186	7	complex	neutral	23.115
186	17	complex	neutral	22.325
186	20	complex	neutral	24.323
186	3	complex	prosody	25.767
186	12	complex	prosody	18.960
186	14	complex	prosody	24.254
186	24	complex	prosody	15.510
186	1	complex	reverse	22.003
186	9	complex	reverse	23.840
186	13	complex	reverse	23.558
186	23	complex	reverse	15.331
186	1	practice	reverse	3.277
186	2	practice	reverse	14.701
186	3	practice	reverse	17.565
303	1	simple	neutral	28.330
303	12	simple	neutral	25.217
303	18	simple	neutral	21.566
303	23	simple	neutral	19.259
303	4	simple	prosody	63.190
303	7	simple	prosody	62.366
303	17	simple	prosody	63.080
303	21	simple	prosody	63.907
303	2	simple	reverse	55.462
303	8	simple	reverse	62.694
303	13	simple	reverse	61.540
303	22	simple	reverse	61.551
303	3	complex	neutral	28.239
303	11	complex	neutral	20.762
303	16	complex	neutral	27.170
303	24	complex	neutral	17.206
303	6	complex	prosody	39.431
303	10	complex	prosody	40.224
303	15	complex	prosody	39.615
303	19	complex	prosody	40.164
303	5	complex	reverse	40.592
303	9	complex	reverse	40.708
303	14	complex	reverse	39.921
303	20	complex	reverse	38.450
303	1	practice	reverse	4.322
303	2	practice	reverse	13.224
303	3	practice	reverse	18.257
851	2	simple	neutral	20.488
851	10	simple	neutral	23.200
851	15	simple	neutral	16.041
851	19	simple	neutral	17.957
851	5	simple	prosody	24.787
851	8	simple	prosody	24.016
851	14	simple	prosody	20.282
851	21	simple	prosody	22.479
851	1	simple	reverse	23.996
851	12	simple	reverse	22.237
851	17	simple	reverse	21.417
851	20	simple	reverse	20.652
851	6	complex	neutral	24.489
851	7	complex	neutral	24.678
851	18	complex	neutral	22.295
851	23	complex	neutral	23.010
851	3	complex	prosody	22.445
851	11	complex	prosody	16.089
851	13	complex	prosody	16.353
851	24	complex	prosody	15.659
851	4	complex	reverse	17.319
851	9	complex	reverse	13.688
851	16	complex	reverse	12.237
851	22	complex	reverse	14.397
851	1	practice	reverse	3.402
851	2	practice	reverse	17.699
851	3	practice	reverse	17.035
531	6	simple	neutral	24.942
531	10	simple	neutral	19.763
531	18	simple	neutral	22.847
531	23	simple	neutral	19.863
531	2	simple	prosody	27.868
531	9	simple	prosody	26.888
531	14	simple	prosody	24.425
531	21	simple	prosody	17.285
531	5	simple	reverse	30.692
531	7	simple	reverse	25.558
531	16	simple	reverse	21.818
531	22	simple	reverse	23.390
531	4	complex	neutral	18.611
531	12	complex	neutral	20.643
531	15	complex	neutral	22.753
531	24	complex	neutral	19.251
531	3	complex	prosody	18.574
531	11	complex	prosody	17.836
531	13	complex	prosody	20.274
531	19	complex	prosody	15.628
531	1	complex	reverse	18.286
531	8	complex	reverse	15.817
531	17	complex	reverse	12.037
531	20	complex	reverse	12.840
531	1	practice	reverse	5.252
531	2	practice	reverse	15.616
531	3	practice	reverse	16.663
880	1	simple	neutral	36.228
880	11	simple	neutral	30.545
880	13	simple	neutral	27.160
880	20	simple	neutral	28.862
880	2	simple	prosody	36.083
880	8	simple	prosody	42.902
880	18	simple	prosody	30.534
880	23	simple	prosody	35.315
880	5	simple	reverse	33.994
880	7	simple	reverse	33.825
880	15	simple	reverse	27.679
880	21	simple	reverse	30.720
880	6	complex	neutral	31.991
880	12	complex	neutral	23.161
880	14	complex	neutral	22.017
880	22	complex	neutral	18.960
880	3	complex	prosody	27.251
880	10	complex	prosody	24.664
880	17	complex	prosody	21.354
880	24	complex	prosody	25.253
880	4	complex	reverse	22.814
880	9	complex	reverse	18.303
880	16	complex	reverse	16.449
880	19	complex	reverse	20.854
880	1	practice	reverse	3.123
880	2	practice	reverse	15.172
880	3	practice	reverse	16.323
405	1	simple	neutral	25.531
405	12	simple	neutral	17.696
405	18	simple	neutral	14.092
405	23	simple	neutral	10.600
405	4	simple	prosody	24.100
405	11	simple	prosody	24.425
405	13	simple	prosody	21.655
405	21	simple	prosody	14.217
405	2	simple	reverse	20.086
405	10	simple	reverse	20.325
405	16	simple	reverse	19.883
405	20	simple	reverse	11.085
405	5	complex	neutral	20.462
405	7	complex	neutral	15.173
405	14	complex	neutral	15.808
405	24	complex	neutral	14.228
405	6	complex	prosody	17.950
405	8	complex	prosody	15.887
405	17	complex	prosody	14.852
405	19	complex	prosody	16.033
405	3	complex	reverse	16.384
405	9	complex	reverse	14.011
405	15	complex	reverse	10.156
405	22	complex	reverse	11.941
405	1	practice	reverse	2.609
405	2	practice	reverse	15.500
405	3	practice	reverse	17.241
707	1	simple	neutral	34.310
707	7	simple	neutral	22.347
707	15	simple	neutral	20.196
707	23	simple	neutral	22.474
707	6	simple	prosody	29.103
707	10	simple	prosody	29.172
707	16	simple	prosody	25.359
707	24	simple	prosody	20.526
707	5	simple	reverse	29.610
707	12	simple	reverse	24.786
707	14	simple	reverse	21.717
707	22	simple	reverse	15.680
707	3	complex	neutral	24.033
707	8	complex	neutral	24.710
707	17	complex	neutral	20.463
707	19	complex	neutral	21.363
707	4	complex	prosody	23.631
707	9	complex	prosody	21.553
707	18	complex	prosody	18.852
707	21	complex	prosody	20.933
707	2	complex	reverse	22.237
707	11	complex	reverse	16.699
707	13	complex	reverse	17.600
707	20	complex	reverse	14.452
707	1	practice	reverse	2.793
707	2	practice	reverse	16.718
707	3	practice	reverse	17.600
257	3	simple	neutral	30.130
257	13	simple	neutral	22.447
257	20	simple	neutral	32.071
257	5	simple	prosody	29.586
257	10	simple	prosody	28.965
257	15	simple	prosody	24.853
257	19	simple	prosody	22.335
257	1	simple	reverse	39.671
257	8	simple	reverse	32.573
257	18	simple	reverse	20.347
257	24	simple	reverse	27.146
257	4	complex	neutral	29.107
257	11	complex	neutral	21.792
257	16	complex	neutral	22.081
257	23	complex	neutral	21.521
257	2	complex	prosody	26.737
257	12	complex	prosody	17.199
257	17	complex	prosody	17.671
257	22	complex	prosody	17.087
257	6	complex	reverse	19.446
257	9	complex	reverse	17.850
257	14	complex	reverse	13.488
257	21	complex	reverse	14.680
257	1	practice	reverse	3.144
257	2	practice	reverse	13.186
257	3	practice	reverse	20.682
997	5	simple	neutral	20.822
997	10	simple	neutral	20.657
997	13	simple	neutral	17.795
997	20	simple	neutral	20.047
997	4	simple	prosody	26.289
997	7	simple	prosody	19.764
997	17	simple	prosody	16.930
997	23	simple	prosody	13.720
997	3	simple	reverse	24.640
997	11	simple	reverse	22.559
997	16	simple	reverse	21.479
997	22	simple	reverse	11.903
997	1	complex	neutral	26.375
997	12	complex	neutral	20.767
997	18	complex	neutral	22.557
997	24	complex	neutral	13.576
997	2	complex	prosody	21.301
997	8	complex	prosody	19.557
997	15	complex	prosody	15.257
997	19	complex	prosody	12.196
997	6	complex	reverse	20.666
997	9	complex	reverse	15.036
997	14	complex	reverse	19.332
997	21	complex	reverse	14.499
997	1	practice	reverse	2.567
997	2	practice	reverse	12.920
997	3	practice	reverse	14.232
953	1	simple	neutral	23.418
953	9	simple	neutral	13.254
953	18	simple	neutral	18.721
953	24	simple	neutral	19.283
953	6	simple	prosody	21.705
953	11	simple	prosody	10.422
953	17	simple	prosody	12.096
953	20	simple	prosody	10.528
953	2	simple	reverse	18.392
953	7	simple	reverse	16.959
953	15	simple	reverse	10.082
953	23	simple	reverse	12.070
953	5	complex	neutral	21.199
953	12	complex	neutral	10.795
953	14	complex	neutral	5.952
953	22	complex	neutral	9.211
953	4	complex	prosody	16.026
953	10	complex	prosody	14.633
953	13	complex	prosody	5.165
953	19	complex	prosody	6.662
953	3	complex	reverse	20.017
953	8	complex	reverse	11.427
953	16	complex	reverse	6.501
953	21	complex	reverse	6.700
953	1	practice	reverse	2.133
953	2	practice	reverse	8.776
953	3	practice	reverse	21.411
876	3	simple	neutral	28.617
876	8	simple	neutral	23.048
876	17	simple	neutral	13.208
876	23	simple	neutral	6.987
876	1	simple	prosody	32.764
876	10	simple	prosody	5.926
876	14	simple	prosody	28.079
876	21	simple	prosody	26.976
876	4	simple	reverse	30.131
876	9	simple	reverse	7.982
876	16	simple	reverse	11.499
876	19	simple	reverse	10.239
876	5	complex	neutral	23.798
876	7	complex	neutral	19.595
876	15	complex	neutral	19.952
876	24	complex	neutral	12.234
876	6	complex	prosody	16.892
876	11	complex	prosody	15.542
876	13	complex	prosody	14.015
876	22	complex	prosody	16.071
876	2	complex	reverse	19.871
876	12	complex	reverse	16.158
876	18	complex	reverse	11.366
876	20	complex	reverse	12.781
876	1	practice	reverse	2.492
876	2	practice	reverse	15.007
876	3	practice	reverse	19.661
397	5	simple	neutral	23.142
397	9	simple	neutral	20.229
397	13	simple	neutral	18.520
397	19	simple	neutral	17.672
397	1	simple	prosody	23.608
397	10	simple	prosody	27.194
397	17	simple	prosody	18.493
397	20	simple	prosody	16.532
397	2	simple	reverse	22.807
397	7	simple	reverse	21.114
397	18	simple	reverse	17.865
397	23	simple	reverse	14.237
397	6	complex	neutral	25.276
397	8	complex	neutral	25.244
397	14	complex	neutral	23.653
397	22	complex	neutral	21.097
397	3	complex	prosody	15.040
397	11	complex	prosody	13.208
397	15	complex	prosody	13.954
397	24	complex	prosody	13.526
397	4	complex	reverse	21.874
397	12	complex	reverse	18.733
397	16	complex	reverse	16.044
397	21	complex	reverse	15.766
397	1	practice	reverse	5.629
397	2	practice	reverse	14.733
397	3	practice	reverse	13.704
806	2	simple	neutral	33.882
806	8	simple	neutral	28.669
806	17	simple	neutral	26.390
806	19	simple	neutral	17.629
806	6	simple	prosody	30.473
806	10	simple	prosody	28.400
806	18	simple	prosody	24.749
806	24	simple	prosody	22.959
806	5	simple	reverse	29.950
806	9	simple	reverse	27.342
806	13	simple	reverse	17.532
806	21	simple	reverse	15.542
806	1	complex	neutral	20.441
806	7	complex	neutral	17.345
806	15	complex	neutral	11.315
806	23	complex	neutral	12.225
806	3	complex	prosody	22.551
806	12	complex	prosody	15.552
806	14	complex	prosody	11.669
806	20	complex	prosody	13.561
806	4	complex	reverse	23.717
806	11	complex	reverse	18.947
806	16	complex	reverse	17.128
806	22	complex	reverse	16.947
806	1	practice	reverse	4.100
806	2	practice	reverse	16.734
806	3	practice	reverse	18.763
644	4	simple	neutral	27.015
644	11	simple	neutral	21.462
644	17	simple	neutral	31.647
644	21	simple	neutral	24.617
644	6	simple	prosody	42.995
644	9	simple	prosody	20.263
644	18	simple	prosody	25.503
644	24	simple	prosody	21.468
644	2	simple	reverse	24.949
644	7	simple	reverse	33.973
644	15	simple	reverse	23.891
644	20	simple	reverse	30.891
644	1	complex	neutral	18.785
644	10	complex	neutral	21.348
644	16	complex	neutral	22.681
644	22	complex	neutral	21.533
644	5	complex	prosody	19.446
644	12	complex	prosody	21.022
644	14	complex	prosody	17.294
644	23	complex	prosody	21.510
644	3	complex	reverse	15.894
644	8	complex	reverse	15.560
644	13	complex	reverse	14.833
644	19	complex	reverse	23.358
644	1	practice	reverse	3.297
644	2	practice	reverse	15.378
644	3	practice	reverse	17.758
140	1	simple	neutral	33.923
140	8	simple	neutral	29.788
140	18	simple	neutral	36.843
140	20	simple	neutral	41.348
140	2	simple	prosody	30.130
140	10	simple	prosody	36.310
140	15	simple	prosody	31.554
140	21	simple	prosody	40.569
140	4	simple	reverse	33.031
140	12	simple	reverse	35.521
140	16	simple	reverse	33.552
140	19	simple	reverse	36.811
140	5	complex	neutral	28.188
140	11	complex	neutral	28.910
140	14	complex	neutral	23.905
140	22	complex	neutral	28.825
140	3	complex	prosody	28.503
140	7	complex	prosody	24.627
140	17	complex	prosody	26.278
140	23	complex	prosody	30.469
140	6	complex	reverse	24.028
140	9	complex	reverse	26.493
140	13	complex	reverse	27.569
140	24	complex	reverse	30.317
140	1	practice	reverse	3.142
140	2	practice	reverse	21.022
140	3	practice	reverse	17.444
896	2	simple	neutral	23.824
896	8	simple	neutral	20.690
896	14	simple	neutral	16.076
896	20	simple	neutral	27.321
896	1	simple	prosody	27.916
896	7	simple	prosody	19.557
896	13	simple	prosody	26.416
896	19	simple	prosody	20.409
896	4	simple	reverse	22.905
896	10	simple	reverse	25.965
896	16	simple	reverse	21.756
896	22	simple	reverse	19.307
896	5	complex	neutral	15.801
896	11	complex	neutral	14.204
896	17	complex	neutral	7.507
896	23	complex	neutral	7.005
896	3	complex	prosody	15.221
896	9	complex	prosody	14.268
896	15	complex	prosody	9.064
896	21	complex	prosody	7.194
896	6	complex	reverse	11.486
896	12	complex	reverse	8.528
896	18	complex	reverse	16.410
896	24	complex	reverse	15.223
896	1	practice	reverse	3.170
896	2	practice	reverse	12.567
896	3	practice	reverse	13.790
823	4	simple	neutral	25.836
823	10	simple	neutral	20.221
823	15	simple	neutral	17.966
823	23	simple	neutral	14.850
823	3	simple	prosody	24.052
823	7	simple	prosody	21.069
823	17	simple	prosody	18.139
823	22	simple	prosody	12.853
823	1	simple	reverse	26.691
823	11	simple	reverse	21.619
823	13	simple	reverse	14.972
823	20	simple	reverse	12.865
823	5	complex	neutral	29.357
823	9	complex	neutral	29.192
823	14	complex	neutral	27.022
823	24	complex	neutral	24.466
823	6	complex	prosody	21.342
823	12	complex	prosody	23.584
823	18	complex	prosody	22.587
823	21	complex	prosody	16.880
823	2	complex	reverse	25.963
823	8	complex	reverse	16.053
823	16	complex	reverse	13.990
823	19	complex	reverse	12.725
823	1	practice	reverse	3.054
823	2	practice	reverse	11.347
823	3	practice	reverse	12.459
733	5	simple	neutral	20.969
733	11	simple	neutral	19.207
733	15	simple	neutral	22.159
733	20	simple	neutral	17.203
733	3	simple	prosody	28.658
733	12	simple	prosody	24.294
733	14	simple	prosody	25.269
733	21	simple	prosody	19.473
733	6	simple	reverse	20.314
733	8	simple	reverse	20.084
733	18	simple	reverse	21.973
733	22	simple	reverse	15.999
733	1	complex	neutral	26.600
733	7	complex	neutral	20.775
733	17	complex	neutral	17.763
733	19	complex	neutral	14.968
733	2	complex	prosody	22.475
733	9	complex	prosody	19.619
733	13	complex	prosody	19.229
733	24	complex	prosody	16.862
733	4	complex	reverse	14.971
733	10	complex	reverse	13.859
733	16	complex	reverse	13.216
733	23	complex	reverse	12.543
733	1	practice	reverse	3.771
733	2	practice	reverse	14.827
733	3	practice	reverse	12.369
228	4	simple	neutral	30.926
228	12	simple	neutral	24.175
228	15	simple	neutral	20.623
228	19	simple	neutral	16.564
228	2	simple	prosody	34.699
228	8	simple	prosody	26.644
228	18	simple	prosody	18.270
228	23	simple	prosody	15.306
228	3	simple	reverse	32.149
228	9	simple	reverse	26.204
228	13	simple	reverse	19.758
228	20	simple	reverse	16.165
228	6	complex	neutral	27.622
228	11	complex	neutral	26.022
228	14	complex	neutral	24.154
228	22	complex	neutral	23.133
228	5	complex	prosody	23.400
228	10	complex	prosody	22.970
228	17	complex	prosody	23.181
228	24	complex	prosody	25.820
228	1	complex	reverse	23.517
228	7	complex	reverse	24.264
228	16	complex	reverse	20.404
228	21	complex	reverse	23.125
228	1	practice	reverse	3.159
228	2	practice	reverse	16.565
228	3	practice	reverse	16.322
328	6	simple	neutral	34.508
328	10	simple	neutral	32.801
328	14	simple	neutral	25.946
328	23	simple	neutral	27.040
328	4	simple	prosody	27.180
328	12	simple	prosody	27.000
328	15	simple	prosody	23.944
328	20	simple	prosody	21.407
328	3	simple	reverse	27.087
328	8	simple	reverse	30.689
328	17	simple	reverse	26.595
328	19	simple	reverse	23.991
328	5	complex	neutral	22.455
328	9	complex	neutral	22.704
328	16	complex	neutral	22.729
328	21	complex	neutral	13.216
328	2	complex	prosody	15.989
328	7	complex	prosody	23.943
328	18	complex	prosody	16.623
328	24	complex	prosody	13.055
328	1	complex	reverse	15.313
328	11	complex	reverse	16.194
328	13	complex	reverse	12.374
328	22	complex	reverse	13.002
328	1	practice	reverse	3.584
328	2	practice	reverse	16.708
328	3	practice	reverse	18.318
654	6	simple	neutral	27.860
654	10	simple	neutral	26.597
654	15	simple	neutral	21.482
654	24	simple	neutral	27.898
654	5	simple	prosody	26.342
654	7	simple	prosody	28.624
654	16	simple	prosody	27.868
654	22	simple	prosody	29.973
654	4	simple	reverse	28.899
654	8	simple	reverse	23.907
654	18	simple	reverse	21.454
654	20	simple	reverse	23.310
654	3	complex	neutral	15.325
654	11	complex	neutral	18.460
654	13	complex	neutral	16.906
654	21	complex	neutral	15.616
654	2	complex	prosody	20.356
654	9	complex	prosody	17.949
654	17	complex	prosody	16.101
654	23	complex	prosody	15.812
654	1	complex	reverse	17.835
654	12	complex	reverse	15.025
654	14	complex	reverse	14.004
654	19	complex	reverse	11.831
654	1	practice	reverse	3.393
654	2	practice	reverse	20.630
654	3	practice	reverse	19.529
280	3	simple	neutral	20.181
280	7	simple	neutral	23.758
280	13	simple	neutral	10.415
280	19	simple	neutral	7.042
280	6	simple	prosody	30.878
280	10	simple	prosody	15.664
280	17	simple	prosody	8.539
280	24	simple	prosody	13.251
280	1	simple	reverse	26.794
280	12	simple	reverse	12.017
280	16	simple	reverse	10.895
280	20	simple	reverse	7.096
280	5	complex	neutral	23.856
280	8	complex	neutral	27.942
280	18	complex	neutral	23.020
280	22	complex	neutral	19.357
280	2	complex	prosody	28.310
280	9	complex	prosody	32.857
280	14	complex	prosody	24.198
280	21	complex	prosody	15.941
280	4	complex	reverse	20.130
280	11	complex	reverse	12.668
280	15	complex	reverse	16.404
280	23	complex	reverse	12.730
280	1	practice	reverse	2.908
280	2	practice	reverse	17.623
280	3	practice	reverse	17.506
156	5	simple	neutral	36.424
156	10	simple	neutral	25.943
156	14	simple	neutral	13.967
156	22	simple	neutral	11.244
156	3	simple	prosody	29.905
156	9	simple	prosody	24.770
156	13	simple	prosody	20.233
156	20	simple	prosody	12.401
156	4	simple	reverse	31.494
156	11	simple	reverse	34.405
156	15	simple	reverse	24.770
156	23	simple	reverse	32.234
156	1	complex	neutral	23.221
156	8	complex	neutral	29.387
156	18	complex	neutral	24.877
156	24	complex	neutral	30.337
156	2	complex	prosody	26.464
156	7	complex	prosody	34.149
156	16	complex	prosody	30.585
156	19	complex	prosody	25.895
156	6	complex	reverse	31.642
156	12	complex	reverse	29.406
156	17	complex	reverse	19.487
156	21	complex	reverse	17.613
156	1	practice	reverse	5.435
156	2	practice	reverse	10.421
156	3	practice	reverse	15.848
