# Supplementary material for: Duration, but not intensity cues, facilitate synchronization to complex rhythms
Source: Atten Percept Psychophys. 2026 Jul 29;88(6):168. doi: 10.3758/s13414-026-03316-6 (PMC13421270; doi:10.3758/s13414-026-03316-6)
Supplement: Supplementary file 2 — Supplementary file2 (ZIP 37117 KB) [file 13414_2026_3316_MOESM2_ESM.zip]

Archive with 13 entries (12 files):
- Stimuli/
- Stimuli/78_prosody_eighths.wav
- Stimuli/44_reverse_eighths.wav
- Stimuli/44_neutral_eighths.wav
- Stimuli/Practice 1.wav
- __MACOSX/Stimuli/._Practice 1.wav
- Stimuli/Practice 3.wav
- __MACOSX/Stimuli/._Practice 3.wav
- Stimuli/Practice 2.wav
- __MACOSX/Stimuli/._Practice 2.wav
- Stimuli/44_prosody_eighths.wav
- Stimuli/78_neutral_eighths.wav
- Stimuli/78_reverse_eighths.wav
